# Supplementary material for: Characterising the dietary patterns of the European Roe Deer across biogeographical regions
Source: Eur J Wildl Res. 2025 Dec 16;72(1):6. doi: 10.1007/s10344-025-02038-8 (PMC12705844; doi:10.1007/s10344-025-02038-8)
Supplement: Supplementary file 1 — Supplementary Material 1 (XLSX 20.4 KB) [file 10344_2025_2038_MOESM1_ESM.xlsx]

## Sheet: Intro
Characterising the Dietary Patterns of the European Roe Deer across Biogeographical Regions
Jounal of European Wildlife Research
Authorship Christopher Hirst1,2, Robin Gill 3, Rob Ogden2, Darren J. Shaw2 1 Forest Research, Northern Research Station, Midlothian, UK 2 The University of Edinburgh, The Royal (Dick) School of Veterinary Studies and The Roslin Institute, Midlothian, UK 3 Forest Research, Alice Holt Lodge, Wrecclesham, Surrey, UK
Corresponding author: Christopher Hirst christopher.hirst@forestresearch.gov.uk

## Sheet: References
Study	Study sites	Diet Analysis	Biogeographic region	Country	Latitude	Longitude
Abbas, F., Morellet, N., Hewison, A. J. M., Merlet, J., Cargnelutti, B., Lourtet, B., … Verheyden, H. (2011). Landscape fragmentation generates spatial variation of diet composition and quality in a generalist herbivore. Oecologia, 167(2), 401–411. doi: 10.1007/s00442-011-1994-0	1	Rumen	Atlantic	France	43.2458	0.87353
	2	Rumen	Atlantic	France	43.2458	0.87353
Barančeková, M. (2004). The roe deer diet: Is floodplain forest optimal habitat? Folia Zoologica, 53(3), 285–292.	1	Faeces	Pannonian	Czech Republic	48.75	17
Barančeková, M., Krojerová-Prokešová, J., Šustr, P., & Heurich, M. (2010). Annual changes in roe deer (Capreolus capreolus L.) diet in the Bohemian Forest, Czech Republic/Germany. European Journal of Wildlife Research, 56(3), 327–333. doi: 10.1007/s10344-009-0321-0	1	Faeces	Continental	Czech R/Germany	49.8206	17.7573
	2	Faeces	Continental	Czech R/Germany	49.1158	13.4171
	3	Faeces	Continental	Czech R/Germany	48.9883	13.4272
	4	Faeces	Continental	Czech R/Germany	48.9589	13.3929
	5	Faeces	Continental	Czech R/Germany	49.0937	13.245
Bertolino, S., Di Montezemolo, N. C., & Bassano, B. (2009). Food-niche relationships within a guild of alpine ungulates including an introduced species. Journal of Zoology, 277(1), 63–69. doi: 10.1111/j.1469-7998.2008.00512.x	1	Faeces	Mountain	Italy	45.25	7.5
Boag, B., Macfarlane Smith, W. H., & Griffiths, D. W. (1990). Observations on the grazing of double low oilseed rape and other crops by roe deer. Applied Animal Behaviour Science, 28(3), 213–220. doi: 10.1016/0168-1591(90)90100-R	1	Rumen	Atlantic	UK (Scotland)	57.39	-2.24412
Calder, C. J. (1994). Population performance and feeding ecology of roe deer in farm woodland. PhD Thesis, University of AberdeenThesis University of Aberdeen.	1	Rumen	Atlantic	UK (Scotland)	57.365	-2.09276
	2	Rumen	Atlantic	UK (Scotland)	57.365	-2.09276
Cederlund, G., Ljungqvist, H., Markgren, G., & Stålfelt, F. (1980). Foods of Moose and Roe deer at Grimsö in Central Sweden - Results of rument content analyses. Swedish Wildlife Research, 11(4), 169–210.	1	Rumen	Boreal	Sweden	59.7044	15.4514
Cederlund et al (1981)	1	Rumen	Boreal	Sweden	59.8081	15.5492
Cransac, N., Cibien, C., Angibault, J.-M., Morellet, N., Vincent, J.-P., & Hewison, A. J. M. (2001). Variations saisonaières du régime alimentaire du chevreuil (Capreolus capreolus) selon le sexe en milieu forestier à forte densité (forêt domaniale de Dourdan). Mammalia, 65(1), 1–12. doi: 10.1515/mamm.2001.65.1.1	1	Rumen	Atlantic	France	48.3167	2.01667
de Jong, C. B., san Wieren, S. E., Gill, R. M. A., & Munro, R. (2004). Relationship betwveen diet and liver carcinomas in roe deer in Kielder Forest and Gallowvay Forest. Veterinary Record, 155(7), 197–200. doi: 10.1136/vr.155.7.197	1	Feaces	Atlantic	UK (England)	55.2426	-2.57497
	2	Feaces	Atlantic	UK (Scotland)	55.1093	-4.43721
Degrez, I., & Libois, R. . (1991). Variations saisonnieres du regime alimentaire du chevreuil (Capreolus capreolus) en Haute Belgique. Cah. Ethologie, 11, 17–30.	1	Feaces	Continental	Belgium	50.27	5.44044
	2	Feaces	Continental	Belgium	50.5525	5.92174
Fandos, P., Martinez, T., & Palacios, F. (1987). Estudio sobre la alimentacion del Corzo (Capreolus capreolus L. 1758) en EspanÄa. EcologiÂa, (1), 161–186.	1	Rumen	Atlantic	Spain	43.3504	-3.45645
	2	Rumen	Mediterranean	Spain	42.0686	-2.64454
	3	Rumen	Mediterranean	Spain	40.8525	-3.95014
	4	Rumen	Mediterranean	Spain	39.5507	-4.33702
Forde, P. (1989) Comparative Ecology of Muntjac (Muntiacus reevesi) and Roe Deer (Capreolus capreolus) In A Commercial Coniferous Forest. PhD Theses, Univ. Bristol .	1	Feaces	Atlantic	UK (England)	52.364	0.6414
Freschi, P., Fascetti, S., Riga, F., Cosentino, C., Rizzardini, G., & Musto, M. (2016). Diet composition of the Italian roe deer (Capreolus capreolus italicus) (Mammalia: Cervidae) from two protected areas. European Zoological Journal, 84(1), 34–42. doi: 10.1080/11250003.2016.1268655	1	Faeces	Mediterranean Mediterranean	Italy	41.7438	12.4006
	2	Faeces		Italy	40.5138	16.1432
Freschi, P., Fascetti, S., Riga, F., Rizzardini, G., Musto, M., and Cosentino, C. (2021). Feeding Preferences of the Italian Roe Deer Mediterranean Environment. 1–14.	1	Faeces	Mediterranean	Italy	41.7438	12.4006
Gębczyńska, Z. (1980). Food of the roe deer and red deer in the Białowieża Primeval Forest. Acta Theriologica, 25(2), 487–500. doi: 10.4098/at.arch.80-44	1	Rumen	Continental	Poland	52.3333	23.5167
Grigorov, G. . (1987). Studies on the feeding of the doe during autmn-winter period in the region of the beech-confierous zone of bulgaria. Gorskospanska Nauka, 1, 55–60.	1	Faeces	Continental	Bulgaria	42.8667	25.3167
Guilhem, C., Bideau, E., & Khazraie, K. (1995). Ecologie alimentaire d ’ une population de chevreuils ( Capreolus capreolus L .) introduite en milieu méditerranéen — Feeding ecology of a population of roe deer ( Capreolus capreolus (... Revue d’Ecologie, (February).	1	Faeces	Mediterranean	France	43.0258	3.00232
Helle, P. (1980). Food composition and feeding habits of the roe deer in winter in central Finland. Acta Theriologica, 25(December 1980), 395–402. doi: 10.4098/at.arch.80-36	1	Faeces	Boreal	Finland	65	26
Henry, B. A. M. (1975). Dispersion, diet and criteria of age of roe deer (Capreolus capreolus L.) in Hamsterly forest, county Durham. PhD Theses, Durham University.	1	Rumen	Atlantic	UK (England)	54.6702	-1.91858
Henry, B. A. M. (1978a). Diet of Roe Deer in an English Conifer Forest. The Journal of Wildlife Management, 42(4), 937. doi: 10.2307/3800792	1	Rumen	Atlantic	UK (England)	54.6833	-1.83333
HENRY, B. A. M. (1978b). A comparison of the winter diet of Roe deer and sheep. Journal of Zoology, 185(2), 270–273. doi: 10.1111/j.1469-7998.1978.tb03329.x	1	Rumen	Atlantic	UK (England)	54.6667	-1.9
Heroldová, M. (1996). Dietary overlap of three ungulate species in the Palava Biosphere Reserve. Forest Ecology and Management, 88(1–2), 139–142. doi: 10.1016/S0378-1127(96)03819-4	1	Faeces	Pannonian	Czech Republic	48.8833	16.75
Heroldova, M. (1997). Trophic niches of three ungulate species in the Palava Biosphere Reserve. Acta Sc. Nat. Brno, 31(1), 51.	1	Faeces	Pannonian	Czech Republic	48.8297	16.6629
Hinge, M. D. . (1986). Ecology of red and roe deer in a mixed-age conifer plantation:comparitive studies on habitat selection, ranging behaviour and feeding strategies. PhD Theses, University of Edinburgh, 6.	1	Rumen	Atlantic	UK (Scotland)	56.1354	-5.04688
Holisova, V., Obrtel, R. & Kozena, I. (1982). The winter diet of roe deer (Capreolus capreolus) in the southern Moravian agri- cultural landscape. Folia Zool., 31.	1	Rumen	Pannonian	Czech Republic	48.8833	16.45
Holisova, V., Kozena, I. & Obrtel, R. (1986a). Rumen content vs. faecal analysis to estimate roe deer diets. Folia Zool., 35.	1	Faeces	Pannonian	Czech Republic	48.8833	16.45
﻿Holisova, V., Obrtel R. & Kozena I. 1986b: Seasonal variation in the diet of field roe deer (Capreolus capreolus) in Southern Moravia. Folia Zool. 35: 97–115.	1	Rumen	Pannonian	Czech Republic	48.8553	15.5076
Homolka, M. (1991). The diet of Capreolus capreolus in a mixed woodland environment in the Drahanska Vrchovina Highlands. Folia Zoologica, 40(4), 307–315.	1	Faeces	Continental	Czech Republic	49.5	16.7833
Homolka, M. (1993). The food niches of three ungulate species in a woodland complex. Folia Zoologica, 42(3), 193–203.	1	Faeces	Continental	Czech Republic	49.45	16.8
Hosey, G. . (1974). The food and feeding ecology of the roe deer (Capreolus capreolus). Thesis University of Manchester.	1	Feaces	Atlantic	UK (England)	51.7501	-0.643934
	2	Rumen	Atlantic	UK (Scotland)	56.0616	-5.55092
	3	Rumen	Atlantic	UK (Scotland)	56.3129	-5.23623
	4	Rumen	Atlantic	UK (Scotland)	56.4393	-5.30981
	5	Rumen	Atlantic	UK (England)	50.8793	-2.68931
Hosey, G. R. (1981). Annual foods of the Roe deer (Capreolus capreolus) in the south of England. Journal of Zoology, 194(2), 276–278. doi: 10.1111/j.1469-7998.1981.tb05778.x	1	Feaces	Atlantic	UK (England)	50.85	-2.71667
Jackson, J. (1980). The annual diet of the Roe deer (Capreolus capreolus) in the New Forest, Hampshire, as determined by rumen content analysis. Journal of Zoology, 192(1), 71–83. doi: 10.1111/j.1469-7998.1980.tb04220.x	1	Rumen	Atlantic	UK (England)	56.4333	-4.61667
Johnson, T.H. (1984). Habitat and social organisation of roe deer (Capreolus capreolus). PhD Thesis, University of Southampton	1	Faeces	Atlantic	UK (England)	51.1155	-1.70193
Kałuziński, J. (1982). Composition of the food of roe deer living in fields and the effects of their feeding on plant production. Acta Theriologica, 27, 457–470. doi: 10.4098/at.arch.82-40	1	Rumen	Continental	Poland	52.1568	16.7537
Kamler, J., & Homolka, M. (2005). Faecal nitrogen: A potential indicator of red and roe deer diet quality in forest habitats. Folia Zoologica, 54(1–2), 89–98.	1	Feaces	Continental	Czech Republic	50.0667	17.3
Kamler, J., Homolka, M., Heroldová, M., & Literáková, P. (2011). Feeding strategy of wild herbivores in Habitats of limited food resources. Wildlife Biology in Practice, 7(1), 46–55. doi: 10.2461/wbp.2011.7.5	1	Faeces	Continental	Czech Republic	50.0851	17.1634
Latham, J., Staines, B. W., & Gorman, M. L. (1999). Comparative feeding ecology of red (Cervus elaphus) and roe deer (Capreolus capreolus) in Scottish plantation forests. Journal of Zoology, 247(3), 409–418. doi: 10.1017/S095283699900312X	1	Rumen	Atlantic	UK (Scotland)	56.0318	-4.05124
	2	Rumen	Atlantic	UK (Scotland)	56.236	-5.27813
	3	Rumen	Atlantic	UK (Scotland)	56.1998	-5.39468
	4	Rumen	Atlantic	UK (Scotland)	56.8438	-5.04744
Loudon, A. S. . (1979). Social behaviour and habitat in roe deer (Capreolus capreolus). PhD Theses, University of Edinburgh. doi: 10.1088/1751-8113/44/8/085201	1	Faeces	Atlantic	UK (Scotland)	66.6457	-3.13899
Maillard, D., & Picard, J. (1987). Le régime alimentaire automnal et hivernal du chevreuil (Capreolus capreolus), dans une hêtraie calcicole, déterminé par l’analyse des contenus stomacaux. Gibier Faune Sauvage, 4(May), 1–30.	1	R	Continental	France	48.6713	6.0727
Maizeret, C. & Tran Manh Sung, D. (1984). Etude du reÂgime alimentaire et recherche du deÂterminisme fonctionnel de la seÂlectiviteÂ chez le chevreuil des Landes de Gascogne. Gibier Faune Sauvage, 1(3), 63–103.	1	Rumen	Atlantic	France	44.4905	-0.79333
﻿Maizeret, C., Boutin, J.M. & Sempere, A., 1986. Intérêt de la méthode micrographique d’analyse des fèces pour l’étude du régime alimentaire du chevreuil (Capreolus capreolus L.).Gibier Faune Sauvage, 3 : 159-183.	1	Faeces	Atlantic	France	44.4905	-0.79333
Maizeret, C., Boutin, J., & Cibien, C. (1989). Effects of Population Density on the Diet of Roe Deer and the Availability of their Food in Chize Forest France as in many other European countries . This trend has been In Federal Republic of Germany and Austria , where roe deer densities. Acta Theriologica, 34, 235–246.	1	Rumen	Atlantic	France	46.1167	-0 .416667
	2	Rumen	Atlantic	France	46.1167	-0.416667
Marinucci, M., Capecci, A., Riganelli, N., Acuti, G., Antonini, C., & Olivieri, O. (2005). Dietary preferences and ruminal protozoal populations in roe deer (Capreolus capreolus), fallow deer (Dama dama) and mouflon (Ovis musimon). Italian Journal of Animal Science, 4(SUPPL. 2), 401–403. doi: 10.4081/ijas.2005.2s.401	1	Rumen	Mediterranean	Italy	43.4667	11.9167
Mátrai, K., & Kabai, P. (1989). Winter plant selection by red and roe deer in a forest habitat in Hungary. Acta Theriologica, 34(1975), 227–234. doi: 10.4098/at.arch.89-24	1	Rumen	Pannonian	Hungary	47.4667	19.4333
Minder, I. (2012). Local and seasonal variations of roe deer diet in relation to food resource availability in a Mediterranean environment. European Journal of Wildlife Research, 58(1), 215–225. doi: 10.1007/s10344-011-0566-2	1	Feaces	Mediterranean	Italy	42.49	11.05
	2	Feaces	Mediterranean	Italy	42.49	11.05
	3	Feaces	Mediterranean	Italy	42.49	11.05
	4	Feaces	Mediterranean	Italy	42.49	11.05
Mussa, P. P., Aceto, P., Abba, C., Sterpone, L., & Meineri, G. (2003). Preliminary study on the feeding habits of roe deer (Capreolus capreolus) in the western Alps. Journal of Animal Physiology and Animal Nutrition, 87(3–4), 105–108. doi: 10.1046/j.1439-0396.2003.00421.x	1	Faeces	Mountain	Italy	44.9988	7.13058
Obidziński, A., Kiełtyk, P., Borkowski, J., Bolibok, L., & Remuszko, K. (2013). Autumn-winter diet overlap of fallow, red, and roe deer in forest ecosystems, Southern Poland. Central European Journal of Biology, 8(1), 8–17. doi: 10.2478/s11535-012-0108-2	1	Rumen	Continental	Poland	50.1333	18.1833
Redjadj, C., Darmon, G., Maillard, D., Chevrier, T., Bastianelli, D., Verheyden, H., … Saïd, S. (2014). Intra- and interspecific differences in diet quality and composition in a large herbivore community. PLoS ONE, 9(2). doi: 10.1371/journal.pone.0084756	1	Rumen	Continental	France	46.0833	6.38333
Rehen, N. Von, & Wald, B. (1996). Nahrungsspektrum von Rehen aus dem Bayerischen Wald. 42, 195–202.	1	Rumen	Continental	Germany	48.8762	13.0516
Sharma, K. (1994). The decline of roe deer (Capreolus capreoulus L.) in the New Forest Hampshire. PhD Thesis. University of Southampton	1	Faeces	Atlantic	UK (England)	50.8837	-1.63892
Siuda, A., Zurowski, W., & Siuda, H. (1969). The Food of the Roe Deer. Acta Theriologica.	1	Rumen	Continental	Poland	53.7167	21.6
Storms, D., Said, S., Fritz, H., Hamann, J. L., Saint-Andrieux, C., & Klein, F. (2006). Influence of hurricane Lothar on red and roe deer winter diets in the Northern Vosges, France. Forest Ecology and Management, 237(1–3), 164–169. doi: 10.1016/j.foreco.2006.09.043	1	Rumen	Continental	France	48.0833	7
	2	Rumen	Continental	France	48.0833	7
Storms, D., Aubry, P., Hamann, J.-L., Saïd, S., Fritz, H., Saint-Andrieux, C., & Klein, F. (2008). Seasonal variation in diet composition and similarity of sympatric red deer Cervus elaphus and roe deer Capreolus capreolus. Wildlife Biology, 14(2), 237–250. doi: 10.2981/0909-6396(2008)14[237:svidca]2.0.co;2	1	Faeces	Continental	France	48.0833	7
Verheyden, H., Aubry, L., Merlet, J., Petibon, P., Chauveau-Duriot, B., Guillon, N., & Duncan, P. (2011). Faecal nitrogen, an index of diet quality in roe deer Capreolus capreolus? Wildlife Biology, 17(2), 166–175. doi: 10.2981/10-111	1	Rumen	Atlantic	France	43.2167	0.866667
